# Supplementary material for: Analysis of experimental data of environmental cement prepared by fly ash of eggs shell and sand dune for reduction of carbon dioxid
Source: Data Brief. 2020 Mar 12;30:105407. doi: 10.1016/j.dib.2020.105407 (PMC7090328; doi:10.1016/j.dib.2020.105407)
Supplement: Supplementary file 1 [file mmc1.xml]

<?xml version="1.0" encoding="utf-8" standalone="no"?>
<data>
  <datasets>
    <author>ramaek23@yahoo.fr</author>
    <type>0</type>
    <dataset>
      <value>5</value>
      <reason>The authors are unable or have chosen not to specify which data has been used</reason>
      <comments />
    </dataset>
  </datasets>
</data>
